# Supplementary material for: Weight trajectories throughout adulthood and prostate cancer incidence, aggressiveness, and death in 258 494 men
Source: J Natl Cancer Inst. 2026 Jan 23;118(6):1006–14. doi: 10.1093/jnci/djag014 (PMC13247337; doi:10.1093/jnci/djag014)
Supplement: djag014_Supplementary_Data [file djag014_supplementary_data.zip]

Archive with 1 entries (1 files):
- 2025.10.30. Supplementary JNCI Revised.pdf
